# Supplementary material for: Isolation, Selection, and Identification of Keratinolytic Bacteria for Green Management of Keratin Waste
Source: Molecules. 2024 Jul 18;29(14):3380. doi: 10.3390/molecules29143380 (PMC11280386; doi:10.3390/molecules29143380)
Supplement: Supplementary file 1 [file molecules-29-03380-s001.zip]

Archive with 1 entries (1 files):
- molecules-3086097-supplementary.pdf
